# Supplementary material for: Tectonic collision and uplift of Wallacea triggered the global songbird radiation
Source: Nat Commun. 2016 Aug 30;7:12709. doi: 10.1038/ncomms12709 (PMC5013600; doi:10.1038/ncomms12709)
Supplement: Supplementary Data 1 — Sampling information and molecular results. [file ncomms12709-s2.xlsx]

## Sheet: Supplementary Data 1
Supplementary Data 1. Sampling information and molecular results. Acronyms: AMNH (American Museum of Natural History), KU (University of Kansas Biodiversity Institute), FMNH (Field Museum of Natural History), UWBM (University of Washington Burke Museum of Natural History and Culture), YPM (Yale Peabody Museum of Natural History). All samples were obtained from frozen tissue with the exception of …
Species	Family	Voucher	Locality	Total number of clean reads	Mean trimmed read length	No. of UCEs	Ave. UCE contig length	Ave. coverage of UCE contigs
Abroscopus albogularis	Cettiidae	KU 28164	Vietnam	2046452	97.9	3818	478.4	27.6
Acanthorhynchus tenuirostris	Meliphagidae	KU 10667	Australia	4781235	99.4	4227	974.9	49.2
Acrocephalus orientalis	Acrocephalidae	KU 28793	Mongolia	4617804	99.2	4295	833	41.6
Aegithalos concinnus	Aegithalidae	KU 28044	Vietnam	1782596	98.9	3912	555.2	25.9
Aegithina lafresnayei	Aegithinidae	KU 23213	Vietnam	2687791	99.1	4247	548.5	28.2
Ailuroedus buccoides	Ptilonorhynchidae	KU 12226	Papua New Guinea	3596625	98.9	4269	809.7	35.6
Artamus cinereus	Artamidae	KU 6183	Australia	3413259	99.1	4340	604.6	38.3
Bleda syndactylus	Pycnonotidae	KU 29008	DR Congo	4453275	98.9	4236	819.9	39.1
Bombycilla garrulus	Bombycillidae	KU 21744	Maine, USA	6216136	98.8	4492	689.7	51.6
Certhia americana	Certhiidae	KU 30065	Arizona, USA	7228867	99	4538	715	58
Chaetops aurantius	Chaetopidae	UWBM 52974	South Africa	5827963	99	4472	660.7	57.9
Chelidorhynx hypoxanthus	Stenostiridae	KU 28022	Vietnam	3458515	98.9	4278	611.8	34.7
Chloropsis sonnerati	Chloropseidae	KU 24451	Borneo, Malaysia	5433312	98.9	4342	758	54.1
Cinclosoma punctatum	Psophodidae	UWBM 57790	Australia	4534890	99.3	4344	833.5	44.4
Cinclus pallasii	Cinclidae	KU 11246	China	4514917	99.2	4335	836.2	46.4
Cisticola anonymus	Cisticolidae	KU 29165	DR Congo	5217302	98.7	4317	565.1	53
Climacteris melanurus	Climacteridae	KU 8858	Australia	2890536	98.9	4249	445.1	47.5
Cnemophilus loriae	Cnemophilidae	KU 16529	Papua New Guinea	12279277	99.3	4644	571.5	135.6
Coracina tenuirostris	Campephagidae	KU 23644	Palau	2591656	99.1	4250	495.7	32.4
Cormobates leucophaea	Climacteridae	UWBM 57452	Australia	3869069	99	4288	817.9	37
Corvus corax	Corvidae	KU 30042	Alaska, USA	7989755	99	4579	689	72.3
Culicicapa ceylonensis	Stenostiridae	KU 9948	China	6472542	99.2	4393	914.5	54.9
Daphoenositta chrysoptera	Neosittidae	KU 23086	Australia	6542734	99	4547	692.9	59.7
Donacobius atricapilla	Donacobiidae	KU 1037	Peru	3175937	98.6	4095	507.2	36.2
Dulus dominicus	Dulidae	KU 6414	Dominican Republic	4635127	99	4382	562.6	53.3
Eopsaltria griseogularis	Petroicidae	KU 8850	Australia	3104954	98.9	4227	673.4	36.6
Eremophila alpestris	Alaudidae	KU 28950	Mongolia	5300244	99.2	4302	887.3	49
Erythrocercus mccallii	Erythrocercidae	KU 8688	Equatorial Guinea	4699834	99.1	4435	679.5	48.9
Estrilda melpoda	Estrildidae	KU 19721	Sierra Leone	3785567	98.9	4287	742.2	39.6
Eulacestoma nigropectus	Eulacestomidae	KU 16397	Papua New Guinea	1602942	98.7	3661	354.2	27
Falcunculus frontatus	Pachycephalidae	UWBM 57627	Australia	7617103	99.2	4585	689	72.3
Foulehaio carunculatus	Meliphagidae	KU 26344	Fiji	6480608	99	4549	670.1	57.9
Fringilla montifringilla	Fringillidae	KU 4293	China	5271342	99	4418	676.6	46.3
Furnarius rufus	Furnariidae	KU 11920	Argentina	1807160	96.6	3519	575.4	22.4
Hirundo rustica	Hirundinidae	KU 28789	Mongolia	3688347	99.2	4261	756.9	42.4
Hydrornis cyaneus	Pittidae	KU 31228	Cambodia	2342603	95.6	3807	655	21.7
Hylia prasina	Incertae Sedis	KU 29144	DR Congo	3702070	99.1	4204	628.2	44.9
Hyliota flavigaster	Hyliotidae	FMNH 439359	Malawi	3549981	99.3	4152	866.1	38.9
Irena puella	Irenidae	KU 24448	Borneo, Malaysia	4406724	99.2	4309	893	49.4
Lamprolia victoriae	Rhipiduridae	KU 24329	Fiji	2826453	99.1	4265	488.4	32.4
Lanius excubitor	Laniidae	KU 28984	Mongolia	10702556	99.2	4586	716.5	90
Leptocoma sperata	Nectariniidae	KU 20350	Philippines	3333878	98.9	4187	653.3	41.5
Loboparadisea sericea	Cnemophilidae	KU 18403	Papua New Guinea	2590331	99	4206	601	36.3
Locustella lanceolata	Locustellidae	KU 4248	China	6634913	98.9	4476	681.2	63.4
Machaerirhynchus nigripectus	Machaerirhynchidae	KU 4734	Papua New Guinea	3602505	99.2	4429	607.8	42.9
Macrosphenus flavicans	Macrosphenidae	KU 29199	DR Congo	1536513	97.9	3672	408.9	26.8
Malurus alboscapulatus	Maluridae	KU 16459	Papua New Guinea	5396532	99.2	4346	1007.5	48
Melanocharis versteri	Melanocharitidae	KU 18286	Papua New Guinea	5088894	98.8	4409	622.6	43.7
Meliphaga montana	Meliphagidae	KU 12276	Papua New Guinea	2621474	99.3	4218	462.6	37.1
Menura novaehollandiae	Menuridae	UWBM 76638	Australia	4371346	99.5	4366	969.1	41.7
Microeca papuana	Petroicidae	KU 18304	Papua New Guinea	5579163	99.2	4398	951.7	47.3
Modulatrix stictigula	Arcanatoridae	FMNH 356751	Tanzania	1236390	98.9	3721	462.4	26.7
Mohoua albicilla	Mohouidae	YPM 96717*	New Zealand	651229	97.3	3096	268.1	22.9
Monarcha takatsukasae	Monarchidae	KU 22596	Northern Marianas	7405557	99	4522	636.6	62.4
Motacilla alba	Motacillidae	KU 10218	China	4671686	99.1	4290	768.2	50.1
Muscicapa striata	Muscicapidae	KU 26606	Mongolia	2697068	99.1	4247	532.5	32.4
Nicator chloris	Nicatoridae	KU 29190	DR Congo	4835337	98.7	4331	498.6	51.5
Oedistoma iliolophus	Melanocharitidae	KU 16163	Papua New Guinea	4957174	99.4	4380	1006.5	48.9
Oreocharis arfaki	Paramythiidae	KU 16440	Papua New Guinea	7309007	98.8	4445	660	53.5
Oreoica gutturalis	Oreoicidae	KU 8884	Australia	2492114	99.2	4179	435.8	39.5
Oriolus chinensis	Oriolidae	KU 10450	China	9693493	99.1	4587	579.6	114.8
Orthonyx temminckii	Orthonychidae	UWBM 76694	Australia	5836440	98.8	4503	610.1	60.8
Orthotomus castaneiceps	Cisticolidae	KU 25615	Philippines	4915127	99	4273	821	51.9
Oxylabes madagascariensis	Bernieridae	FMNH 352915	Madagascar	4383571	99.3	4226	882.2	44.9
Pachycephala vitiensis	Pachycephalidae	KU 19410	Solomon Islands	5415016	98.8	4284	1112.6	41.5
Panurus biarmicus	Panuridae	KU 28797	Mongolia	3417529	99	4235	709.3	36.5
Paradisaea minor	Paradisaeidae	KU 16148	Papua New Guinea	2336570	99.2	4195	461	34.3
Pardalotus striatus	Pardalotidae	KU 8886	Australia	6621344	98.9	4359	980	52.3
Parus major	Paridae	KU 11167	China	5888137	98.8	4402	586.4	56.2
Passer domesticus	Passeridae	KU 28860	Mongolia	9013031	99.2	4615	677.9	79.7
Pericrocotus divaricatus	Campephagidae	KU 10261	China	1136764	98.8	3766	365.5	25.1
Petroica multicolor	Petroicidae	KU 24355	Fiji	5675324	99	4324	815.8	54.4
Peucedramus taeniatus	Peucedramidae	KU 9399	El Salvador	6350765	99.1	4372	979.2	53.7
Philesturnus carunculatus	Callaeidae	KU 14862	New Zealand	6048548	99.5	4362	1008.2	54.3
Phylloscopus trochilus	Phylloscopidae	KU 15495	Ghana	5075961	99.1	4276	951	45.9
Picathartes gymnocephalus	Picathartidae	AMNH DOT2030	Liberia	5986271	99.2	4284	1058.9	47
Ploceus cucullatus	Ploceidae	KU 20062	Sierra Leone	4853972	99.3	4361	789.6	46.1
Pnoepyga pusilla	Pnoepygidae	KU 15250	Myanmar	5412421	98.6	4284	800.2	47.4
Pomatostomus superciliosus	Pomatostomidae	KU 8792	Australia	5332057	98.9	4388	599.9	52.8
Prionops plumatus	Prionopidae	KU 26690	Botswana	7149539	99.1	4572	679.6	67
Progne subis	Hirundinidae	KU 6623	Kansas, USA	4482577	98.9	4355	630.7	42.8
Promerops gurneyi	Promeropidae	UWBM 70395	South Africa	6103295	99.4	4406	1041	46.8
Prunella fulvescens	Prunellidae	KU 28764	Mongolia	4781849	99	4276	911.6	44.3
Psaltriparus minimus	Aegithalidae	KU 22642	Colorado, USA	4975463	99.2	4295	885.5	54.1
Psophodes occidentalis	Psophodidae	KU 6204	Australia	2281849	99	4053	405.3	39.3
Pteruthius flaviscapis	Vireonidae	KU 17806	Borneo, Malaysia	3106608	98.8	4124	441.4	51.8
Ptilonorhynchus violaceus	Ptilonorhynchidae	KU 10756	Australia	2788768	99.2	4295	494.8	38.8
Ptilorrhoa leucosticta	Psophodidae	KU 16514	Papua New Guinea	6082549	98.6	4458	645.1	47.3
Pycnonotus jocosus	Pycnonotidae	KU 23591	Vietnam	5396701	99.2	4244	751.6	52.3
Regulus regulus	Regulidae	KU 6778	United Kingdom	6585129	99	4458	621.3	60
Remiz coronatus	Remizidae	KU 28817	Mongolia	5495725	99.1	4326	955.6	46.2
Rhagologus leucostigma	Rhagologidae	KU 18382	Papua New Guinea	8464589	98.9	4546	636.3	85.6
Rhipidura javanica	Rhipiduridae	KU 17717	Borneo, Malaysia	11077935	98.9	4559	727.3	79.3
Seicercus montis	Phylloscopidae	KU 17754	Borneo, Malaysia	3335009	98.8	4211	729.6	36.6
Sitta europaea	Sittidae	KU 30442	Mongolia	6620070	99	4554	622.3	67.8
Struthidea cinerea	Corcoracidae	KU 10728	Australia	2730313	99.3	4313	562.1	33.1
Sturnus vulgaris	Sturnidae	KU 3510	Kansas, USA	5682329	98.8	4395	700.8	49.4
Sylvia nana	Sylviidae	KU 28718	Mongolia	5502531	99.2	4356	886.5	49.8
Sylvietta virens	Macrosphenidae	KU 29174	DR Congo	4600431	99.1	4273	779.8	44.1
Tesia cyaniventer	Cettiidae	KU 27982	Vietnam	4455910	99	4327	530.8	49.2
Timalia pileata	Timaliidae	KU 23375	Vietnam	4304798	98.7	4268	695.4	47.4
Timeliopsis fulvigula	Meliphagidae	KU 12152	Papua New Guinea	2861577	98.9	4111	694.1	27.6
Toxorhamphus novaeguineae	Melanocharitidae	KU 12252	Papua New Guinea	4178500	98.7	4258	859	42.7
Troglodytes troglodytes	Troglodytidae	KU 6774	United Kingdom	5731811	99.3	4478	660.9	56.8
Vidua regia	Viduidae	KU 26698	Botswana	3216263	99.1	4235	746.4	33.7
Vireo solitarius	Vireonidae	KU 25186	Kansas, USA	2404617	99	4189	503.9	28.1
