# Supplementary material for: Tectonic collision and uplift of Wallacea triggered the global songbird radiation
Source: Nat Commun. 2016 Aug 30;7:12709. doi: 10.1038/ncomms12709 (PMC5013600; doi:10.1038/ncomms12709)
Supplement: Supplementary Data 2 — Area coding for ancestral range estimation and notes on clade origins. [file ncomms12709-s3.xlsx]

## Sheet: Supplementary Data 2
Supplementary Data 2. Area coding for ancestral range estimation and notes on clade origins. Abbreviations: New Guinea [NG], New Zealand [NZ], Australia [AU], Wallacea [WA], S and SE Asia [including Philippines; IM], sub-Saharan Africa [AF], New World [NW], Palearctic [including N. Africa; PA], and, Madagascar [MD].
Samples	Family	Full distribution	Origin	Notes
Menura novaehollandiae	Menuridae	AU	AU	Restricted to AU (sister to unsampled Atrichornithidae, also restricted to AU)
Ailuroedus buccoides	Ptilonorhynchidae	AU+NG	AU+NG	Kusmierski et al.1 is equivocal, multiple transitions and no clear evidence of geographic origin
Ptilonorhynchus violaceus
Climacteris melanura	Climacteridae	AU	AU	Genus restricted to AU
Cormobates leucophaeus	Climacteridae	AU+NG	AU+NG	2 species, one in AU, the other in NG
Malurus alboscapulatus	Maluridae	AU+NG	AU	Driskell et al.2 and Lee et al.3 have all basal branches in AU
Foulehaio carunculatus	Meliphagidae	AU+NG+NZ+WA	AU+NG	Most outside NG and AU are deeply embedded in tree, except for Myza4
Meliphaga montanus
Acanthorhynchus tenuirostris
Timeliopsis fulvigula
Pardalotus striatus	Pardalotidae	AU	AU
Pomatostomus superciliosus	Pomatostomidae	AU+NG	AU+NG
Orthonyx temminckii	Orthonychidae	AU+NG	AU	three species, AU(AU+NG)6
Cnemophilus loriae	Cnemophilidae	NG	NG
Loboparadisea sericea
Melanocharis versteri	Melanocharitidae	NG	NG
Oedistoma iliolophus
Toxoramphus novaeguineae
Oreocharis arfaki	Paramythiidae	NG	NG
Philesturnus carunculatus	Callaeidae	NZ	NZ
Cinclosoma punctatium	Psophodidae	AU+NG	AU+NG	NG Cinclosoma ajax sister to other AU Cinclosoma7
Psophodes occidentalis	Psophodidae	AU+NG	AU+NG	NG Androphobus is sister to AU Psophodes8
Ptilorhoa leucosticta	Psophodidae	NG	NG
Prionops plumatus	Prionopidae	IM+AF+MD	IM+AF+MD	Exemplar for Prionopidae, Platysteiridae, Tephrodornis, Vangidae, Philentoma
Machaerirhynchus nigripectus	Machaerirhynchidae	NG	NG
Artamus cinereus	Artamidae	AU+NG+WA+IM+NZ	AU+NG	Including Cracticidae
Rhagologus leucostigma	Rhagologidae	NG	NG
Aegithina lafresnayei	Aegithinidae	IM+AF	IM+AF	Exemplar for Aegithinidae, Pityriasidae, Malaconotidae
Coracina tenuirostris	Campephagidae	AU+NG+WA+IM+AF	AU+NG	Jønsson et al. 20109
Pericrocotus divaricatus	Campephagidae	IM	IM
Mohoua albicilla	Mohouidae	NZ	NZ
Daphoenositta chrysoptera	Neosittidae	AU+NG	AU+NG
Eulacestoma nigropectus	Eulacestomidae	NG	NG
Oreoica gutturalis	Oreoicidae	AU+NG	AU+NG	Dumbacher et al.10 have AU/NG split
Falcunculus frontatus	Pachycephalidae	AU	AU
Pachycephala vitiensis	Pachycephalidae	AU+NG+NZ+WA+IM	AU+NG	Jønsson et al. 201011
Lanius excubitor	Laniidae	NG+WA+IMI+PA+NW+AF	IM+AF+PA
Pteruthius flaviscapis	Vireonidae	IM	IM
Vireo solitarius	Vireonidae	NW+IM	NW+IM	includes Erpornis12
Oriolus chinensis	Oriolidae	AU+NG+NZ+WA+IM+AF+PA	NG+IM+PA	Jønsson et al.13
Lamprolia victoriae	Rhipiduridae	NG	NG	includes Chaetorhynchus14
Rhipidura javanica	Rhipiduridae	NG+AU+NZ+WA+IM	AU+NG	Nyari et al.15 - not much resolution, but other areas are mostly distal
Monarcha takatsukasae	Monarchidae	NG+AU+WA+IM+AF+MD	NG+AU+AF+IM	Andersen et al.16
Corvus corax	Corvidae	AU+NG+WA+IM+PA+AF+NW	IM+PA	Ericson et al.17
Struthidea cinerea	Corcoracidae	AU	AU
Paradisaea minor	Paradisaeidae	NG+AU+WA	NG	Irestedt et al.18
Eopsaltria griseogularis	Petroicidae	AU+NG	NG	Christidis et al.19 indicate NG origin for Petroicidae
Microeca papuana	Petroicidae	AU+NG+WA	NG	Christidis et al.19 indicate NG origin for Petroicidae
Petroica multicolor	Petroicidae	AU+NG+NZ	NG	Christidis et al.19 indicate NG origin for Petroicidae
Picathartes gymnocephalus	Picathartidae	AF+IM	AF+IM	Jønsson et al.20 and Burleigh et al.21 disagree about relationships among these and Eupetes
Chaetops aurantius	Chaetopidae
Bombycilla garrulus	Bombycillidae	WA+NW+PA	WA+NW+PA	No clear pattern of origin in this scattered group
Dulus dominicus	Dulidae
Chelidorhynx hypoxantha	Stenostiridae	IM+AF	IM+AF	Each represents an IM+AF sister pair15
Culicicapa ceylonensis
Parus major	Paridae	IM+AF+NW+PA	IM	Seems like IM origin22
Remiz coronatus	Remizidae	AF+NW+PA	AF+NW+PA
Panurus biarmicus	Panuridae	PA	PA
Nicator chloris	Nicatoridae	AF	AF
Eremophila alpestris	Alaudidae	AU+NG+WA+IM+PA+AF+MD+NW	AF+PA	probably African, likely with PA23
Bleda syndactyla	Pycnonotidae	AF+IM+MD	AF+IM
Pycnonotus jocosus
Hirundo rustica	Hirundinidae	ALL	AF+IM	Sheldon et al.24 confusing. IM, AF, and AU deep lineages, AF+IM mostly likely
Progne subis
Pnoepyga pusilla	Pnoepygidae	IM+WA	IM
Macrosphenus flavicans	Macrosphenidae	AF	AF
Sylvietta virens
Abroscopus albogularis	Cettiidae	WA+IM+AF+PA	IM	Alström et al.25 phylogeny suggests IM origin.
Tesia cyaniventer
Erythrocercus mccallii	Erythrocercidae	AF	AF
Hylia prasina	Incertae Sedis 1	AF	AF
Aegithalos concinnus	Aegithalidae	IM+NW+PA	PA	Paeckert et al.26
Psaltriparus minimus
Phylloscopus trochilus	Phylloscopidae	NG+WA+IM+PA+AF	IM+PA
Seicercus montis
Acrocephalus orientalis	Acrocephalidae	AU+NG+WA+IM+PA+AF+MD	AF+PA+MD	Fregin et al.27, Nesillas (Mad) sister to rest., IM, AU are at tips
Locustella lanceolata	Locustellidae	AU+NG+NZ+WA+IM+PA+AF+MD	IM+PA	Alström et al.28, but Robsonius is sister to group29
Donacobius atricapillus	Donacobiidae	NW	NW
Oxylabes madagascariensis	Bernieridae	MD	MD
Cisticola anonymus	Cisticolidae	NG+AU+WA+IM+AF+MD	AF+IM+MD	ambiguous between AF, IM, and MD30
Orthotomus castaneiceps
Timalia pileata	Timaliidae	WA+IM+AF	IM	Moyle et al.31 (includes Zosteropidae)
Sylvia nana	Sylviidae	IM+AF+NW+PA	IM+AF+PA	No well-sampled phylogeny available
Modulatrix stictigula	Arcanatoridae	AF	AF
Promerops gurneyi	Promeropidae	AF	AF
Irena puella	Irenidae	IM	IM
Regulus regulus	Regulidae	PA+NW	PA
Hyliota flavigaster	Hyliotidae	AF	AF
Troglodytes troglodytes	Troglodytidae	NW+PA	NW
Sitta europea	Sittidae	IM+NW+PA	IM+PA
Certhia americana	Certhiidae	IM+AF+NW+PA	PA	Tietze et al32
Sturnus vulgaris	Sturnidae	NG+AU+WA+IM+PA+AF+MD+NW	IM+AF+NW+PA	No clear origin between these areas33; includes Buphagidae and Mimidae
Muscicapa striata	Muscicapidae	NG+AU+WA+IM+PA+AF+MD+NW	IM+AF+PA	No clear origin between these areas34 (Sangster et al. 2010)
Cinclus pallasii	Cinclidae	IM+NW+PA	PA	Voelker35
Chloropsis sonnerati	Chloropseidae	IM	IM
Leptocoma sperata	Nectariniidae	AU+NG+WA+IM+AF+MD	IM	IM Dicaeidae sister to IM Arachnothera + more widespread sunbirds36-38
Passer domesticus	Passeridae	IM+AF+PA	PA
Ploceus cucullatus	Ploceidae	IM+AF+MD	AF	almost entirely African
Estrilda melpoda	Estrildidae	NG+AU+WA+IM+AF+MD	NG+AU+WA+IM+AF
Vidua regia	Viduidae	AF	AF
Peucedramus taeniatus	Peucedramidae	NW	NW
Prunella fulvescens	Prunellidae	PA	PA
Motacilla alba	Motacillidae	AU+NG+WA+IM+PA+AF+MD+NW	AF+PA
Fringilla montifringilla	Fringillidae	IM+AF+PA+NW	PA	Likely PA with many dispersals to NW; includes 9-primaried oscines
References
1	Kusmierski, R., Borgia, G., Uy, A. & Crozier, R. H. Labile evolution of display traits in bowerbirds indicates reduced effects of phylogenetic constraint. Proc. R. Soc. London, Ser. B 264, 307–313 (1997).
2	Driskell, A. C. et al. A multigene phylogeny examining evolutionary and ecological relationships in the Australo-papuan wrens of the subfamily Malurinae (Aves). Mol. Phylogenet. Evol. 60, 480–485 (2011).
3	Lee, J. Y., Joseph, L. & Edwards, S. V. A Species Tree for the Australo-Papuan Fairy-wrens and Allies (Aves: Maluridae). Syst. Biol. 61, 253–271 (2012).
4	Joseph, L. et al. A new synthesis of the molecular systematics and biogeography of honeyeaters (Passeriformes: Meliphagidae) highlights biogeographical and ecological complexity of a spectacular avian radiation. Zool. Scripta 43, 235–248 (2014).
5	Nyári, Á. S. & Joseph, L. Evolution in Australasian Mangrove Forests: Multilocus Phylogenetic Analysis of the Gerygone Warblers (Aves: Acanthizidae). PLoS One 7, e31840 (2012).
6	Joseph, L., Slikas, B., Alpers, D. & Schodde, R. Molecular systematics and phylogeography of New Guinean logrunners (Orthonychidae). Emu 101, 273–280 (2001).
7	Toon, A., Austin, J. J., Dolman, G., Pedler, L. & Joseph, L. Evolution of arid zone birds in Australia: Leapfrog distribution patterns and mesic-arid connections in quail-thrush (Cinclosoma, Cinclosomatidae). Mol. Phylogenet. Evol. 62, 286–295 (2012).
8	Jønsson, K. A., Fabre, P. H., Ricklefs, R. E. & Fjeldså, J. Major global radiation of corvoid birds originated in the proto-Papuan archipelago. Proc. Natl. Acad. Sci. USA 108, 2328–2333 (2011).
9	Jonsson, K. A. et al. Biogeographical history of cuckoo-shrikes (Aves: Passeriformes): transoceanic colonization of Africa from Australo-Papua. J. of Biogeogr. 37, 1767–1781 (2010).
10	Dumbacher, J. P., Deiner, K., Thompson, L. & Fleischer, R. C. Phylogeny of the avian genus Pitohui and the evolution of toxicity in birds. Mol. Phylogenet. Evol. 49, 774–781 (2008).
11	Jonsson, K. A. et al. Historical biogeography of an Indo-Pacific passerine bird family (Pachycephalidae): different colonization patterns in the Indonesian and Melanesian archipelagos. J. Biogeogr. 37, 245–257 (2010).
12	Barker, F. K., Cibois, A., Schikler, P., Feinstein, J. & Cracraft, J. Phylogeny and diversification of the largest avian radiation. Proc. Natl. Acad. Sci. USA 101, 11040–11045 (2004).
13	Jonsson, K. A. et al. Phylogeny and biogeography of Oriolidae (Aves: Passeriformes). Ecography 33, 232–241 (2010).
14	Irestedt, M. et al. The systematic affinity of the enigmatic Lamprolia victoriae (Aves: Passeriformes)—An example of avian dispersal between New Guinea and Fiji over Miocene intermittent land bridges? Mol. Phylogenet. Evol. 48, 1218–1222 (2008).
15	Nyari, A. S., Benz, B. W., Jonsson, K. A., Fjeldsa, J. & Moyle, R. G. Phylogenetic relationships of fantails (Aves: Rhipiduridae). Zool. Scripta 38, 553–561 (2009).
16	Andersen, M. J., Hosner, P. A., Filardi, C. E. & Moyle, R. G. Phylogeny of the monarch flycatchers reveals extensive paraphyly and novel relationships within a major Australo-Pacific radiation. Mol. Phylogenet. Evol. 83, 118–136 (2015).
17	Ericson, P. G. P., Jansén, A.-L., Johansson, U. S. & Ekman, J. Inter-generic relationships of the crows, jays, magpies and allied groups (Aves: Corvidae) based on nucleotide sequence data. J. Avian Biol. 36, 222–234 (2005).
18	Irestedt, M., Jønsson, K. A., Fjeldså, J., Christidis, L. & Ericson, P. G. An unexpectedly long history of sexual selection in birds-of-paradise. BMC Evol. Biol. 9, 235 (2009).
19	Christidis, L., Irestedt, M., Rowe, D., Boles, W. E. & Norman, J. A. Mitochondrial and nuclear DNA phylogenies reveal a complex evolutionary history in the Australasian robins (Passeriformes: Petroicidae). Mol. Phylogenet. Evol. 61, 726–738 (2011).
20	Jønsson, K. A., Fjeldså, J., Ericson, P. G. P. & Irestedt, M. Systematic placement of an enigmatic Southeast Asian taxon Eupetes macrocerus and implications for the biogeography of a main songbird radiation, the Passerida. Biol. Lett. 3, 323–326 (2007).
21	Burleigh, J. G., Kimball, R. T. & Braun, E. L. Building the avian tree of life using a large-scale, sparse supermatrix. Mol. Phylogenet. Evol. 84, 53–63 (2015).
22	Johansson, U. S. et al. A complete multilocus species phylogeny of the tits and chickadees (Aves: Paridae). Mol. Phylogenet. Evol. 69, 852–860 (2013).
23	Alström, P. et al. Multilocus phylogeny of the avian family Alaudidae (larks) reveals complex morphological evolution, non-monophyletic genera and hidden species diversity. Mol. Phylogenet. Evol. 69, 1043–1056 (2013).
24	Sheldon, F. H., Whittingham, L. A., Moyle, R. G., Slikas, B. & Winkler, D. W. Phylogeny of swallows (Aves : Hirundinidae) estimated from nuclear and mitochondrial DNA sequences. Mol. Phylogenet. Evol. 35, 254–270 (2005).
25	Alström, P., Höhna, S., Gelang, M., Ericson, P. G. & Olsson, U. Non-monophyly and intricate morphological evolution within the avian family Cettiidae revealed by multilocus analysis of a taxonomically densely sampled dataset. BMC Evol. Biol. 11, 352 (2011).
26	Päckert, M., Martens, J. & Sun, Y.-H. Phylogeny of long-tailed tits and allies inferred from mitochondrial and nuclear markers (Aves: Passeriformes, Aegithalidae). Mol. Phylogenet. Evol. 55, 952–967 (2010).
27	Fregin, S., Haase, M., Olsson, U. & Alström, P. Multi-locus phylogeny of the family Acrocephalidae (Aves: Passeriformes) – The traditional taxonomy overthrown. Mol. Phylogenet. Evol. 52, 866–878 (2009).
28	Alström, P. et al. Multilocus analysis of a taxonomically densely sampled dataset reveal extensive non-monophyly in the avian family Locustellidae. Mol. Phylogenet. Evol. 58, 513–526 (2011).
29	Oliveros, C. H., Reddy, S. & Moyle, R. G. The phylogenetic position of some Philippine "babblers" spans the muscicapoid and sylvioid bird radiations. Mol. Phylogenet. Evol. 65, 799–804 (2012).
30	Olsson, U., Irestedt, M., Sangster, G., Ericson, P. G. P. & Alström, P. Systematic revision of the avian family Cisticolidae based on a multi-locus phylogeny of all genera. Mol. Phylogenet. Evol. 66, 790–799 (2013).
31	Moyle, R. G., Andersen, M. J., Oliveros, C. H., Steinheimer, F. D. & Reddy, S. Phylogeny and Biogeography of the Core Babblers (Aves: Timaliidae). Syst. Biol. 61, 631–651 (2012).
32	Tietze, D. T., Martens, J. & Sun, Y.-H. Molecular phylogeny of treecreepers (Certhia) detects hidden diversity†. Ibis 148, 477–488 (2006).
33	Lovette, I. J. & Rubenstein, D. R. A comprehensive molecular phylogeny of the starlings (Aves: Sturnidae) and mockingbirds (Aves: Mimidae): Congruent mtDNA and nuclear trees for a cosmopolitan avian radiation. Mol. Phylogenet. Evol. 44, 1031–1056 (2007).
34	Sangster, G., Alström, P., Forsmark, E. & Olsson, U. Multi-locus phylogenetic analysis of Old World chats and flycatchers reveals extensive paraphyly at family, subfamily and genus level (Aves: Muscicapidae). Mol. Phylogenet. Evol. 57, 380–392 (2010).
35	Voelker, G. Molecular phylogenetics and the historical biogeography of dippers (Cinclus). Ibis 144, 577–584 (2002).
36	Hosner, P. A., Nyari, A. S. & Moyle, R. G. Water barriers and intra-island isolation contribute to diversification in the insular Aethopyga sunbirds (Aves: Nectariniidae). J. Biogeogr. 40, 1094–1106 (2013).
37	Moyle, R. G. et al. Diversification of an endemic Southeast Asian genus: Phylogenetic relationships of the Spiderhunters (Nectariniidae: Arachnothera). Auk 128, 777–788 (2011).
38	Nyari, A. S., Peterson, A. T., Rice, N. H. & Moyle, R. G. Phylogenetic relationships of flowerpeckers (Aves: Dicaeidae): Novel insights into the evolution of a tropical passerine clade. Mol. Phylogenet. Evol. 53, 613–619 (2009).
